# Supplementary material for: Clinically guided adaptive contrast adjustment for fetal plane classification: a modular plug-and-play solution
Source: Front Physiol. 2025 Nov 13;16:1689936. doi: 10.3389/fphys.2025.1689936 (PMC12657189; doi:10.3389/fphys.2025.1689936)
Supplement: Supplementary file 1 [file DataSheet1.zip]

Archive with 10 entries (9 files):
- ACAM-main/
- ACAM-main/PR1.pdf
- ACAM-main/PR2.pdf
- ACAM-main/README.md
- ACAM-main/ROC1.pdf
- ACAM-main/ROC2.pdf
- ACAM-main/confus1.pdf
- ACAM-main/confus2.pdf
- ACAM-main/heatmap1.pdf
- ACAM-main/module1.pdf
