# Supplementary material for: Clinically guided adaptive contrast adjustment for fetal plane classification: a modular plug-and-play solution
Source: Front Physiol. 2025 Nov 13;16:1689936. doi: 10.3389/fphys.2025.1689936 (PMC12657189; doi:10.3389/fphys.2025.1689936)
Supplement: Supplementary file 1 [file DataSheet1.zip › ACAM-main/README.md]

# ACAM
